# Supplementary material for: Genetic differentiation among Aedes aegypti populations from different eco-geographical zones of India
Source: PLoS Negl Trop Dis. 2023 Jul 27;17(7):e0011486. doi: 10.1371/journal.pntd.0011486 (PMC10409278; doi:10.1371/journal.pntd.0011486)
Supplement: S1 Fig — (XLSX) [file pntd.0011486.s001.xlsx]

## Sheet: Supplementary Figure 1
	Supplementary Figure 1. A two-dimensional PCA plot obtained from a multiple factor analysis (MFA) performed on all 22 populations using 142 bioclimatic variables retrieved from the WorldClim database.
