# Supplementary material for: Genetic differentiation among Aedes aegypti populations from different eco-geographical zones of India
Source: PLoS Negl Trop Dis. 2023 Jul 27;17(7):e0011486. doi: 10.1371/journal.pntd.0011486 (PMC10409278; doi:10.1371/journal.pntd.0011486)
Supplement: S2 Fig — A) Principal Coordinate Analysis (PCoA) based on genetic distance between each mosquito sample, B) Hierarchical Clustering on Principal Components (HCPC) plot for individual mosquito samples. (XLSX) [file pntd.0011486.s002.xlsx]

## Sheet: Supplementary Figure 2
	Supplementary Figure 2. Genetic clustering of 22 Aedes aegypti populations from India based on microsatellites data. a) Principal Coordinate Analysis (PCoA) based on genetic distance between each mosquito sample, b) Hierarchical Clustering on Principal Components (HCPC) plot for individual mosquito samples
