# Supplementary material for: Genetic differentiation among Aedes aegypti populations from different eco-geographical zones of India
Source: PLoS Negl Trop Dis. 2023 Jul 27;17(7):e0011486. doi: 10.1371/journal.pntd.0011486 (PMC10409278; doi:10.1371/journal.pntd.0011486)
Supplement: S1 Table — (XLSX) [file pntd.0011486.s003.xlsx]

## Sheet: Table S1
	Table S1. Nineteen bioclimatic variables retrieved from WorldClim database using principal coordinates for each sampling site.
	Site	BIO 1	BIO 2	BIO 3	BIO 4	BIO 5	BIO 6	BIO 7	BIO 8	BIO 9	BIO 10	BIO 11	BIO 12	BIO 13	BIO 14	BIO 15	BIO 16	BIO 17	BIO 18	BIO 19
	AN1	26.2	6.1	6.2	6.32	31.6	21.8	9.8	26.3	25.7	27.1	25.6	3057	503	17	71	1371	83	940	219
	AN2	26.5	6.1	6.2	6.26	31.9	22.2	9.7	26.6	26	27.4	25.9	3025	510	21	69	1326	91	944	239
	AN3	26.5	6.1	6.2	6.26	31.9	22.2	9.7	26.6	26	27.4	25.9	3025	510	21	69	1326	91	944	239
	AN4	26.4	6.1	6.2	6.19	31.8	22	9.8	26.5	25.9	27.3	25.8	3052	517	21	69	1346	90	957	236
	RJ1	26.7	13.7	4.2	56.91	41.6	9.5	32.1	29.9	25.2	33.3	18.5	369	127	1	147	311	7	164	8
	RJ2	25.1	13.7	4.2	59.65	40.4	8	32.4	28.7	17.4	31.9	16.6	583	209	3	145	481	15	250	20
	RJ3	24.3	13.2	4.3	48.77	38.5	8.1	30.4	26.4	17.4	30.1	17.4	680	208	1	135	542	7	98	7
	KR1	26.7	6.1	6.5	9.17	31.6	22.3	9.3	26.8	26.8	28.1	25.8	1868	341	23	62	785	96	375	285
	KR2	27.4	7.2	6.7	9.5	33	22.3	10.7	26.5	27.1	28.9	26.5	3090	616	22	76	1609	115	535	1283
	GU1	27.2	11.9	5.1	29.03	37.3	14	23.3	28.8	22.9	30.7	22.9	1035	379	0	143	821	1	182	1
	HR1	25	13	3.9	65.92	40.4	7.6	32.8	29.8	28	32.5	15.6	825	272	4	134	662	31	291	45
	WB1	26.3	10	4.2	38.9	35.9	12.6	23.3	29.1	20.4	30.1	20.4	1678	358	7	95	983	41	466	41
	AS1	23.3	9.1	4.3	40.35	31	10.2	20.8	27.5	18.3	27.5	17.3	2711	513	21	78	1393	81	1252	111
	MP1	25.2	12.8	4.2	46.81	40.9	10.8	30.1	26.1	25.3	31.6	19.2	1138	362	2	141	951	16	109	31
	KN1	23.9	11.2	5.8	19.94	34.1	14.8	19.3	23.6	23.4	26.8	21.4	820	167	2	81	438	13	146	74
	OD1	26.7	7.5	4.6	26.75	32.6	16.5	16.1	28.2	22.7	29.2	22.7	1204	232	8	88	648	39	410	39
	DL1	25.1	13	3.9	67.12	40.5	7.3	33.2	30	16.7	32.9	15.6	665	232	3	136	538	25	242	31
	MH1	25.6	12.7	4.8	33.27	39.4	13.4	26	24.9	24.1	30.3	21.6	759	191	2	111	504	9	163	32
	TN1	25.5	9.3	6	14.39	33.6	18.3	15.3	24.9	25.4	27.6	23.7	757	173	11	72	363	39	164	189
	TN2	28.8	9.6	5.8	22.79	37.1	20.8	16.3	28	27	31.5	25.6	839	183	10	73	432	43	131	231
	TN3	27.7	10.3	5.1	28.3	38	18.1	19.9	26.8	25.5	31.1	23.8	942	177	5	73	465	22	160	205
	TN4	28.6	9.1	5.8	21.77	36.5	21	15.5	27.9	26.9	31.1	25.6	872	174	11	67	416	46	139	235
	Codes:
	BIO1 = Annual Mean Temperature (°C)
	BIO2 = Mean Diurnal Range (Mean of monthly (max temp - min temp)) (°C)
	BIO3 = Isothermality (BIO2/BIO7)
	BIO4 = Temperature Seasonality (standard deviation)
	BIO5 = Max Temperature of Warmest Month (°C)
	BIO6 = Min Temperature of Coldest Month (°C)
	BIO7 = Temperature Annual Range (BIO5-BIO6) (°C)
	BIO8 = Mean Temperature of Wettest Quarter (°C)
	BIO9 = Mean Temperature of Driest Quarter (°C)
	BIO10 = Mean Temperature of Warmest Quarter (°C)
	BIO11 = Mean Temperature of Coldest Quarter (°C)
	BIO12 = Annual Precipitation (mm)
	BIO13 = Precipitation of Wettest Month (mm)
	BIO14 = Precipitation of Driest Month (mm)
	BIO15 = Precipitation Seasonality (Coefficient of Variation)
	BIO16 = Precipitation of Wettest Quarter (mm)
	BIO17 = Precipitation of Driest Quarter (mm)
	BIO18 = Precipitation of Warmest Quarter (mm)
	BIO19 = Precipitation of Coldest Quarter (mm)
