# Supplementary material for: Genetic differentiation among Aedes aegypti populations from different eco-geographical zones of India
Source: PLoS Negl Trop Dis. 2023 Jul 27;17(7):e0011486. doi: 10.1371/journal.pntd.0011486 (PMC10409278; doi:10.1371/journal.pntd.0011486)
Supplement: S2 Table — (XLSX) [file pntd.0011486.s004.xlsx]

## Sheet: Table S2
	Table S2. The summary of linkage disequilibrium between each marker pair
	Marker pairs	AN1	AN2	AN3	AN4	RJ1	RJ2	RJ3	KR1	KR2	GU1	HR1	WB1	AS1	MP1	KN1	OD1	DL1	MH1	TN1	TN2	TN3	TN4	All
	AC4 X A9	0.32328	0.21444	0.18278	0.35581	0.08247	0.40152	0.58657	0.91818	0.7851	0.42227	0.80621	NA	NA	0.60152	0.56005	0.49404	0.21702	0.43177	0.37455	0.42677	0.47409	0.66985	0.34303
	AC4 X B2	0.7896	0.9449	0.1053	0.83525	0.21288	0.77535	0.325	0.78379	0.06313	0.33066	0.31808	NA	NA	1	0.40556	0.13899	0.33374	0.78838	0.81409	0.26076	0.43258	0.88313	0.53687
	AC4 X B3	0.8799	0.1401	1	0.84338	0.01318	0.83222	0.07465	0.19253	0.25167	0.03768	0.25258	NA	NA	0.69242	0.24864	0.07586	0.55242	0.46763	0.83581	0.53449	0.69924	0.19111	0.03773
	AC4 X AC1	0.08818	1	0.07899	0.86596	0.64061	0.50848	0.84303	0.45813	0.35076	0.3596	0.65753	NA	NA	0.11763	0.1046	0.37217	0.66379	0.13949	0.94944	0.7047	0.65753	0.91071	0.56687
	AC4 X AG1	0.66121	0.74111	0.17475	0.37263	0.11202	0.45753	0.9847	0.87985	0.11995	0.81364	0.96904	NA	NA	0.62505	0.12727	0.0397	1	0.24621	0.71687	0.16687	0.19778	0.79869	0.38444
	AC4 X A1	0.56348	0.59621	0.71434	0.23126	0.66995	0.37601	0.84424	0.63732	0.60288	0.27808	0.54066	NA	NA	0.58328	1	0.1698	0.58732	0.69652	0.34808	0.87465	0.17485	0.95823	0.66576
	AC4 X AC2	0.42975	1	0.68879	0.77884	0.52586	0.30131	0.25657	0.41747	0.50884	0.57828	0.53944	NA	NA	0.54813	1	0.6997	0.12828	0.89677	0.78056	0.01894	0.08874	0.20247	0.34348
	AC4 X AG2	0.88783	0.57439	0.65919	0.48419	0.30758	0.9403	0.63551	0.10975	0.77389	0.7097	0.58071	NA	NA	0.07535	0.28298	0.66652	1	0.50975	0.06641	0.99581	0.24434	0.69293	0.55803
	AC4 X CT2	0.5704	0.09313	0.69778	0.91035	0.55419	0.68343	0.83086	0.56101	1	0.88051	0.18662	NA	NA	0.59601	0.52662	0.76182	1	0.27212	0.82601	0.20172	1	1	0.94566
	A9 X B2	0.98177	0.74394	0.11919	0.8004	0.01101	0.18005	0.92288	0.17934	0.77576	0.28167	1	NA	0.29404	0.2598	0.5753	0.67116	0.4003	0.0146	0.00303	0.09333	0.03525	0.01146	0.01818
	A9 X B3	0.64581	0.4602	0.7396	0.44136	0.29465	0.63944	0.41293	0.17152	0.53035	0.18833	0.03268	0.46475	0.01874	0.9203	0.49101	0.50702	0.34636	0.91136	0.02192	0.73874	0.08475	0.20359	0.05848
	A9 X AC1	0.03778	0.56096	0.82485	0.76409	0.5202	0.06934	0.35965	0.08081	0.49444	0.62061	0.44874	NA	0.65404	0.61515	0.83086	0.05919	0.78904	0.10348	0.95818	0.71949	0.79626	0.64722	0.36495
	A9 X AG1	0.2004	0.19389	0.97237	0.51813	0.61439	0.05636	0.67889	0.22338	0.25621	0.76091	0.46227	0.51364	0.54874	0.13379	0.95818	0.20207	0.62404	0.43232	0.7396	0.61354	0.71485	0.55551	0.40985
	A9 X A1	0.65934	0.77288	0.55763	0.92869	0.96899	0.68697	0.45566	0.14237	0.25308	0.69303	0.28505	0.23283	0.86768	0.73424	0.50965	0.48212	0.00995	0.63045	0.81848	0.08813	0.22182	1	0.53247
	A9 X AC2	0.13975	0.66646	0.92015	0.49859	0.11359	0.83818	1	0.92773	0.15768	0.64515	0.14212	0.30424	0.39278	0.89045	0.53591	0.55288	0.40551	0.38631	0.92182	0.1296	0.33066	0.25227	0.53172
	A9 X AG2	0.19263	0.36793	0.11667	0.62	0.08348	0.39641	0.02662	0.2904	0.80788	0.01283	0.45747	0.92167	0.46394	0.37096	0.16823	0.30202	0.24747	0.90813	0.00985	0.66828	0.02798	0.5849	0.00071
	A9 X CT2	0.58768	0.8004	0.40717	0.19419	0.66803	0.03596	0.33525	0.63449	0.7147	0.80429	0.48369	0.52702	0.69818	0.9353	0.46126	0.02354	0.71581	0.46242	0.20333	0.63621	0.78051	0.69773	0.62247
	B2 X B3	0.52177	1	1	0.02803	0.59379	0.23449	0.39747	0.35889	0.20449	0.21015	0.66258	NA	0.0352	0.25687	0.97894	0.00131	0.27687	0.92283	0.54328	0.38444	0.39434	0.07116	0.03126
	B2 X AC1	0.34444	0.43207	0.57439	0.22808	0.43106	0.39687	0.53581	0.24717	0.36859	0.09773	0.4851	NA	0.18136	0.20379	0.82571	0.30626	0.73672	0.43929	0.73071	0.23672	0.7846	0.88545	0.30611
	B2 X AG1	0.47783	0.03934	0.47742	0.99566	0.19101	0.79939	0.22333	0.73455	0.57778	0.94909	0.235	NA	0.54414	0.50167	0.13096	0.47985	0.11919	0.03056	0.27949	0.44556	0.39394	0.68389	0.11692
	B2 X A1	0.80773	0.36177	0.04621	0.50707	0.90995	0.96379	0.52253	0.02101	0.76732	0.32217	0.55571	NA	0.42788	0.94283	0.86278	0.01343	0.60076	0.79717	0.27854	0.88924	0.23258	0.62333	0.47015
	B2 X AC2	0.67975	0.54424	0.79919	0.08631	0.0896	0.0203	0.0798	0.10601	0.58697	0.16227	0.73283	NA	0.88596	0.19616	0.01899	0.84848	0.70035	0.19152	0.95051	0.27399	0.17929	0.60419	0.03051
	B2 X AG2	0.38157	0.84444	0.10131	0.54884	0.20111	0.70995	0.48818	0.97732	0.88045	0.82495	0.15545	NA	0.41465	0.23919	0.31677	0.0249	0.96697	0.77869	0.81621	0.97182	0.83535	0.61904	0.62333
	B2 X CT2	0.24061	0.84586	0.40571	0.47636	0.04495	0.15995	0.22859	0.38258	0.57808	0.74601	0.25318	NA	0.01742	0.46146	0.43424	0.01621	0.44162	0.71485	0.7104	0.91904	0.93652	0.78035	0.2198
	B3 X AC1	0.2452	0.23475	0.03778	0.5101	0.97889	0.31162	0.23949	0.87874	0.04823	0.21793	0.03586	NA	0.2654	0.85535	0.65808	5e-05	0.4352	0.86702	0.31384	0.36803	0.67965	0.90369	0.01939
	B3 X AG1	0.87126	0.51894	0.49192	0.35359	0.52409	0.11146	0.72975	0.74126	0.41934	0.76768	0.37894	0.36374	0.42576	0.37859	0.16949	0.93232	0.07369	0.30409	0.69217	0.0298	0.47071	0.09944	0.12293
	B3 X A1	0.92768	0.13677	0.54717	0.54207	0.4202	0.19788	0.25081	0.78343	0.29707	0.63753	0.12813	0.17515	0.01172	0.24162	0.03495	0.00116	0.07212	0.3798	0.07591	0.39146	0.33005	0.77712	0.0003
	B3 X AC2	0.07838	0.65823	0.27667	0.93667	0.68955	0.07253	0.31485	0.43268	0.91217	0.10859	0.89333	0.06212	0.91288	0.83152	0.13106	0.08823	0.27177	0.67263	0.08273	0.78646	0.43778	0.29561	0.11338
	B3 X AG2	0.9502	0.43712	1	0.61551	0.55455	0.21389	0.90924	0.4003	0.70434	0.46455	0.11737	0.92429	0.58449	0.76409	0.075	0.06747	0.52581	0.78056	0.03742	0.64298	0.5054	0.52202	0.32702
	B3 X CT2	0.85268	0.17495	1	0.01136	0.88909	0.1	0.06561	0.48005	0.90975	0.71859	0.63258	0.69859	1	0.42232	0.30293	0.00076	0.45717	0.54419	0.28949	0.65944	0.95763	0.21828	0.18505
	AC1 X AG1	0.26242	0.31232	0.58359	0.55237	0.48268	0.08758	0.60631	0.53636	0.84121	0.16253	0.67919	NA	0.35722	0.08929	0.1049	0.24152	0.26126	0.02727	0.94631	0.33884	0.32364	0.76485	0.06121
	AC1 X A1	0.47737	0.18318	0.18399	0.1054	0.85278	0.10283	0.76641	0.03263	0.48126	0.57152	0.94303	NA	0.07096	0.68005	0.22167	0.11202	0.09985	0.77434	0.10864	0.65222	0.0603	0.51551	0.01232
	AC1 X AC2	0.04015	0.39121	0.70096	0.67631	0.40828	0.11298	0.74338	0.47348	0.17227	0.30136	0.91626	NA	0.10192	0.91838	0.20909	0.87121	0.67909	0.14056	0.8702	0.66939	0.30293	0.5551	0.35616
	AC1 X AG2	0.5202	0.26444	0.025	0.60081	0.2803	0.84389	0.60773	0.59086	0.02596	0.99258	0.55273	NA	0.55323	0.03646	0.21545	0.40505	0.03636	0.80641	0.40884	0.26763	0.78591	0.34146	0.03657
	AC1 X CT2	0.74081	0.55904	0.21965	0.45646	0.40288	0.23121	0.83278	0.8347	0.48116	0.49091	0.10566	NA	0.32197	0.92187	0.32939	0.25616	0.00146	0.06652	0.05889	0.61414	0.11551	0.08035	0.02399
	AG1 X A1	0.37126	0.97747	0.99394	0.61096	0.76778	0.91096	0.13611	0.52005	0.79778	0.38081	0.62904	0.07308	0.59101	0.87515	0.06	0.35192	0.335	0.45955	0.03273	0.47354	0.40409	0.59919	0.48298
	AG1 X AC2	0.09419	0.3896	0.54101	0.45535	0.68348	0.81485	0.39899	0.50803	0.95066	0.99626	0.54051	0.70141	0.44788	0.59682	0.14783	0.48232	0.56783	0.32737	0.15672	0.26813	0.50929	0.1351	0.48268
	AG1 X AG2	0.27879	1	0.22828	0.10657	0.08616	0.12763	0.95773	0.73465	0.80793	0.24485	0.59904	0.22975	0.51354	0.81934	0.32985	0.0396	0.90657	0.41838	1	0.54677	0.71066	0.22121	0.19818
	AG1 X CT2	0.81015	0.63485	0.65111	0.1452	0.90702	0.49813	0.39131	0.54288	0.84	0.56571	0.64788	0.49828	0.56495	0.85763	0.57429	0.65429	0.15854	0.30768	0.26101	0.34323	0.54631	0.84576	0.70187
	A1 X AC2	0.74242	0.16803	0.48247	0.55465	0.85066	0.47177	0.92172	0.88899	0.10273	0.02323	0.08652	0.00141	0.31313	0.5899	0.17328	0.31611	0.59561	0.05621	0.08808	0.11318	0.24646	0.89258	0.00449
	A1 X AG2	0.47005	0.75939	0.92717	0.25197	0.95131	0.64313	1	0.04172	0.41157	0.24869	0.98899	0.59894	0.00227	0.11773	0.06222	0.02197	0.99283	0.21747	0.57061	0.73409	0.09424	1	0.06904
	A1 X CT2	0.75035	0.57646	0.08586	0.74172	0.64768	0.86212	0.87591	0.43692	0.56985	0.39323	0.04965	0.36061	0.37662	0.01586	0.72525	0.00707	0.30293	0.01813	0.54081	0.13551	0.49591	0.87596	0.03737
	AC2 X AG2	0.55167	0.33944	0.60692	0.94197	0.79106	0.65288	0.52949	0.99747	0.52369	0.13348	0.25495	0.6747	0.59712	0.48848	0.02439	0.93697	0.91116	0.02924	0.42056	1	0.93212	1	0.90818
	AC2 X CT2	1	0.46081	0.61313	0.34465	0.14838	0.44848	0.78258	0.28313	0.13965	0.01859	0.82636	0.43768	0.69939	0.05197	0.85434	0.56672	0.04904	0.07217	0.4153	0.26904	0.85268	1	0.0703
	AG2 X CT2	0.16657	0.21697	0.0003	0.00631	0.99828	0.19136	0.99449	0.11641	0.00313	0.025	0.3698	0.33192	0.49177	0.79429	0.8397	0.00056	0.7451	0.27778	0.44747	0.2296	0.0601	0.77652	5e-05
