# Supplementary material for: Genetic differentiation among Aedes aegypti populations from different eco-geographical zones of India
Source: PLoS Negl Trop Dis. 2023 Jul 27;17(7):e0011486. doi: 10.1371/journal.pntd.0011486 (PMC10409278; doi:10.1371/journal.pntd.0011486)
Supplement: S3 Table — Sample location codes are given in Table 1. The populations showing significant values after Bonferroni correction (p<0.0002) shown as *. (XLSX) [file pntd.0011486.s005.xlsx]

## Sheet: Table S3
	Table S3. Hardy Weinberg test per locus and per sample locations. Sample location codes are given in Table 1. The populations showing significant values after Bonferroni correction (p<0.0002) shown as *.
	Pops	AC4	A9	B2	B3	AC1	AG1	A1	AC2	AG2	CT2
	AN1				*		*
	AN2		*	*	*
	AN3									*
	AN4		*		*
	RJ1
	RJ2
	RJ3							*
	KR1		*			*			*
	KR2
	GU1		*			*				*
	HR1		*
	WB1		*				*			*	*
	AS1		*			*				*
	MP1		*
	KN1		*
	OD1	*				*	*			*
	DL1									*
	MH1						*			*
	TN1
	TN2		*
	TN3
	TN4
	Total	1	10	1	3	4	4	1	1	7	1
