# Supplementary material for: Genetic differentiation among Aedes aegypti populations from different eco-geographical zones of India
Source: PLoS Negl Trop Dis. 2023 Jul 27;17(7):e0011486. doi: 10.1371/journal.pntd.0011486 (PMC10409278; doi:10.1371/journal.pntd.0011486)
Supplement: S4 Table — (XLSX) [file pntd.0011486.s006.xlsx]

## Sheet: Table S4
	Table S4. Frequency of null alleles identified in each microsatellite marker among all the 22 Ae. aegypti populations
	Pops	AC4	A9	B2	B3	AC5	AC1	AG1	AG5	A1	AC2	AG2	CT2
	AN1								-0.11
	AN2
	AN3					-0.15			-0.2
	AN4					-0.25			-0.1
	RJ1								-0.21	-0.12
	RJ2								-0.1
	RJ3								-0.18	-0.22
	KR1
	KR2
	GU1					-0.15		-0.17	-0.21			-0.23
	HR1		-0.19			-0.17			-0.16
	WB1		-0.21					-0.26			-0.16	-0.26	-0.33
	AS1		-0.23			-0.3	-0.18					-0.08
	MP1		-0.33			-0.17			-0.27		-0.13
	KN1	-0.05	-0.22		-0.14	-0.19			-0.24			-0.11
	OD1	-0.13				-0.21			-0.27			-0.08
	DL1		-0.15								-0.16	-0.17
	MH1					-0.25		-0.22	-0.25	-0.15		-0.21
	TN1
	TN2					-0.08			-0.1
	TN3
	TN4					-0.11			-0.13
	Total (%)	9	27	0	4.5	50	4.5	13	63	13	13	32	4.5
