# Supplementary material for: Genetic differentiation among Aedes aegypti populations from different eco-geographical zones of India
Source: PLoS Negl Trop Dis. 2023 Jul 27;17(7):e0011486. doi: 10.1371/journal.pntd.0011486 (PMC10409278; doi:10.1371/journal.pntd.0011486)
Supplement: S5 Table — (XLSX) [file pntd.0011486.s007.xlsx]

## Sheet: Table S5
	Table S5. The summary statistics of 10 microsatellite markers used to genotype Ae. aegypti populations in India.
	Locus	Total Number of alleles	Mean Number of alleles	Effective Number of alleles	Fst	Corrected Fst
	AC4	9	2.64	1.39	0.059581	0.063989
	A9	10	4.64	2.32	0.125612	0.103631
	B2	10	3.86	1.84	0.085123	0.080374
	B3	14	5.05	2.42	0.075207	0.075723
	AC1	14	4.27	2.66	0.10125	0.080297
	AG1	14	4.72	2.81	0.165937	0.146758
	A1	12	4.68	2.77	0.102006	0.105466
	AC2	13	3.31	1.99	0.087934	0.086667
	AG2	30	11	4.47	0.07293	0.068852
	CT2	13	3.36	1.98	0.073799	0.071003
	Mean	13.9	4.753	2.465	0.094	0.088
