# Supplementary material for: Genetic differentiation among Aedes aegypti populations from different eco-geographical zones of India
Source: PLoS Negl Trop Dis. 2023 Jul 27;17(7):e0011486. doi: 10.1371/journal.pntd.0011486 (PMC10409278; doi:10.1371/journal.pntd.0011486)
Supplement: S6 Table — Codes for the population names are given in Table 1. Significant Fst values after Bonferroni correction (p<0.00024) are indicated in bold. (XLSX) [file pntd.0011486.s008.xlsx]

## Sheet: Table S6
	Table S6. Population Pairwise Fst among 22 populations of Ae. aegypti in India. Codes for the population names are given in Table 1. Significant Fst values after Bonferroni correction(p<0.00024) are indicated in bold.
		AN1	AN2	AN3	AN4	RJ1	RJ2	RJ3	KR1	KR2	GU1	HR1	WB1	AS1	MP1	KN1	OD1	DL1	MH1	TN1	TN2	TN3	TN4
	AN1	0	0.01	0.08	0.01	0.1	0.08	0.05	0.08	0.13	0.08	0.11	0.26	0.23	0.12	0.15	0.15	0.09	0.08	0.05	0.05	0.05	0.05
	AN2		0	0.07	0.01	0.1	0.07	0.06	0.06	0.11	0.07	0.09	0.23	0.19	0.09	0.12	0.12	0.07	0.06	0.06	0.06	0.06	0.06
	AN3			0	0.07	0.15	0.12	0.06	0.12	0.17	0.09	0.18	0.37	0.24	0.17	0.21	0.2	0.13	0.1	0.1	0.1	0.11	0.11
	AN4				0	0.07	0.06	0.05	0.04	0.07	0.06	0.06	0.21	0.2	0.07	0.09	0.08	0.05	0.07	0.05	0.05	0.05	0.05
	RJ1					0	0.06	0.08	0.08	0.11	0.06	0.08	0.15	0.15	0.08	0.11	0.09	0.05	0.12	0.08	0.08	0.07	0.07
	RJ2						0	0.07	0.03	0.1	0.02	0.05	0.23	0.16	0.08	0.14	0.1	0.06	0.06	0.05	0.05	0.04	0.04
	RJ3							0	0.06	0.11	0.03	0.1	0.29	0.2	0.13	0.16	0.14	0.08	0.05	0.05	0.05	0.05	0.06
	KR1								0	0.06	0.02	0.03	0.2	0.17	0.04	0.1	0.07	0.04	0.07	0.07	0.07	0.06	0.08
	KR2									0	0.06	0.07	0.2	0.23	0.08	0.15	0.06	0.09	0.1	0.14	0.13	0.14	0.15
	GU1										0	0.05	0.23	0.18	0.08	0.15	0.1	0.05	0.03	0.06	0.06	0.06	0.07
	HR1											0	0.16	0.2	0.04	0.1	0.02	0.05	0.07	0.08	0.08	0.07	0.07
	WB1												0	0.25	0.12	0.21	0.14	0.17	0.28	0.26	0.25	0.25	0.27
	AS1													0	0.16	0.15	0.19	0.11	0.22	0.18	0.16	0.18	0.19
	MP1														0	0.07	0.05	0.04	0.12	0.12	0.12	0.11	0.12
	KN1															0	0.09	0.06	0.17	0.15	0.14	0.14	0.16
	OD1																0	0.05	0.1	0.12	0.11	0.11	0.11
	DL1																	0	0.07	0.06	0.05	0.05	0.05
	MH1																		0	0.05	0.06	0.04	0.05
	TN1																			0	0	-0.01	-0.01
	TN2																				0	0	0
	TN3																					0	-0.01
	TN4																						0
