# Supplementary material for: Genetic differentiation among Aedes aegypti populations from different eco-geographical zones of India
Source: PLoS Negl Trop Dis. 2023 Jul 27;17(7):e0011486. doi: 10.1371/journal.pntd.0011486 (PMC10409278; doi:10.1371/journal.pntd.0011486)
Supplement: S1 Data — (XLSX) [file pntd.0011486.s009.xlsx]

## Sheet: Genotyping data
10	589	22	30	29	17	29	28	30	29	28	28	25	26	24	24	24	32	32	24	26	30	29	29	16	1	589
	POPULATION	AC4		A9		B2		B3		AC1		AG1		A1		AC2		AG2		CT2
1	HADDO 1	128	130	182	191	107	113	166	172	193	209	117	121	158	168	186	186	115	115	183	187
2	HADDO 2	128	130	182	191	107	113	166	172	209	209	117	121	158	168	184	186	115	117	187	193
3	HADDO 3	128	130	182	191	95	113	166	175	209	209	117	121	158	168	186	186	115	139	183	187
4	HADDO 4	128	130	182	191	95	107	166	172	209	209	117	121	158	168	184	186	115	139	187	187
5	HADDO 5	128	128	182	191	107	113	166	172	193	209	117	121	162	168	184	186	115	119	187	193
6	HADDO 6	128	130	182	191	107	113	166	172	193	209	117	121	158	162	184	186	115	115	183	187
7	HADDO 7	128	130	182	191	107	113	166	172	193	209	117	119	158	158	184	186	119	129	187	187
8	HADDO 8	128	138	182	191	107	113	166	172	193	209	117	121	158	168	184	186	115	117	183	187
9	HADDO 9	128	130	182	191	107	113	160	166	193	209	117	121	158	168	184	186	115	119	183	187
10	HADDO 10	128	138	191	191	107	113	166	172	193	209	117	121	158	168	184	186	133	135	183	187
11	HADDO 11	128	138	0	0	95	113	166	172	193	209	117	121	162	168	184	186	115	117	183	187
12	HADDO 12	128	130	182	182	107	113	166	172	209	209	115	117	158	168	186	186	115	159	183	187
13	HADDO 13	128	130	182	182	95	113	166	172	197	209	119	121	158	168	184	186	115	117	183	187
14	HADDO 14	128	130	182	191	95	113	166	172	197	209	117	121	158	158	184	186	115	137	183	187
15	HADDO 15	128	128	182	191	92	113	166	172	197	209	117	121	158	162	184	186	115	119	183	193
16	HADDO 16	128	130	182	188	95	113	166	172	197	209	117	121	158	162	184	186	115	129	187	193
17	HADDO 17	128	130	182	191	110	113	166	172	197	209	115	117	158	162	184	186	115	129	187	187
18	HADDO 18	128	128	182	191	95	113	166	172	193	209	115	119	162	168	186	186	115	131	183	187
19	HADDO 19	128	128	182	191	95	107	166	172	193	209	115	117	158	162	184	186	115	117	183	187
20	HADDO 20	128	130	182	191	95	113	166	172	193	209	117	121	158	162	184	186	115	117	183	187
21	HADDO 21	128	128	182	185	107	113	166	172	197	209	115	117	158	162	186	186	115	155	187	187
22	HADDO 22	128	128	188	191	95	113	166	172	193	197	117	119	158	168	184	184	115	115	183	187
23	HADDO 23	128	128	182	191	95	113	166	172	197	209	117	121	158	168	186	186	115	133	183	187
24	HADDO 24	128	132	182	191	95	113	166	172	193	209	117	121	158	162	184	186	115	139	187	187
25	HADDO 25	128	128	179	191	95	113	166	175	205	209	115	117	158	168	186	186	115	129	187	187
26	HADDO 26	128	128	182	191	95	113	166	172	197	209	117	121	158	168	184	186	115	117	183	187
27	HADDO 27	128	130	182	191	104	113	166	172	209	209	119	121	162	168	186	186	115	119	187	187
28	HADDO 28	128	128	182	191	95	113	166	172	197	209	117	121	158	168	184	186	115	139	187	187
29	HADDO 29	128	128	182	191	95	113	166	172	193	209	117	121	158	168	184	186	117	137	183	187
30	HADDO 30	128	128	182	191	95	113	166	175	193	209	117	119	158	162	186	186	115	117	187	193
31	GUPTAPARA 1	128	128	182	188	95	113	166	172	197	209	121	121	158	168	184	186	115	117	187	187
32	GUPTAPARA 2	128	128	182	188	104	113	166	172	209	209	117	119	162	168	186	186	119	129	183	187
34	GUPTAPARA 4	128	128	188	191	107	113	166	172	193	209	115	119	158	168	184	186	115	135	187	187
35	GUPTAPARA 5	128	130	191	194	107	113	166	172	193	209	115	119	158	158	186	186	121	171	183	187
36	GUPTAPARA 6	128	130	182	191	95	113	166	172	197	209	117	121	158	168	184	186	115	121	183	187
37	GUPTAPARA 7	128	130	182	191	107	113	166	172	197	209	115	117	158	168	186	186	121	155	183	183
38	GUPTAPARA 8	128	130	182	191	107	113	166	166	209	209	115	119	158	162	184	186	115	163	187	187
39	GUPTAPARA 9	128	130	182	191	107	113	166	172	193	209	115	119	158	162	184	186	157	157	189	189
40	GUPTAPARA 10	128	128	182	191	107	113	166	172	193	209	117	121	158	168	184	186	115	157	183	187
41	GUPTAPARA 11	128	128	182	191	95	113	166	172	197	209	117	121	158	165	184	186	117	155	183	187
42	GUPTAPARA 12	128	128	182	191	107	113	166	172	193	209	115	117	158	168	186	186	117	171	183	187
43	GUPTAPARA 13	128	130	182	191	95	113	166	172	193	209	117	121	158	158	184	186	115	117	187	187
44	GUPTAPARA 14	128	128	182	200	95	113	166	172	0	0	0	0	158	168	186	186	115	117	183	187
45	GUPTAPARA 15	128	128	182	191	107	113	166	172	197	209	117	117	158	168	184	186	115	119	187	193
46	GUPTAPARA 16	128	128	182	191	95	113	166	172	193	209	115	121	158	168	184	186	115	129	183	187
47	GUPTAPARA 17	128	128	182	191	107	113	166	172	193	209	117	121	162	168	184	186	115	119	183	187
48	GUPTAPARA 18	128	128	182	191	95	107	166	172	197	209	115	119	158	168	184	186	115	121	187	187
49	GUPTAPARA 19	128	138	182	191	107	113	166	172	193	209	115	119	158	168	184	186	115	171	183	187
50	GUPTAPARA 20	128	130	191	194	95	113	166	166	197	209	115	121	158	162	184	186	119	121	183	183
51	GUPTAPARA 21	128	128	182	191	107	113	166	172	197	209	115	117	158	168	184	186	119	121	183	187
52	GUPTAPARA 22	128	128	182	188	107	113	166	172	193	209	115	117	158	168	184	186	115	117	183	187
53	GUPTAPARA 23	128	128	188	191	95	113	166	172	193	209	117	121	158	168	184	186	117	117	183	187
54	GUPTAPARA 24	128	130	182	191	107	113	166	172	193	209	0	0	158	168	184	186	115	117	183	187
55	GUPTAPARA 25	128	128	182	194	107	113	166	172	193	209	117	119	158	168	184	186	115	155	183	187
56	GUPTAPARA 26	128	128	182	188	95	110	166	172	193	209	117	119	158	162	184	186	115	117	183	187
57	GUPTAPARA 27	128	128	182	188	107	113	166	172	197	209	115	117	158	162	184	186	115	121	187	187
58	GUPTAPARA 28	128	128	185	191	95	113	166	172	193	209	117	121	158	162	184	186	119	135	187	193
59	GUPTAPARA 29	128	128	182	191	95	113	166	172	209	209	117	119	158	162	184	186	115	133	187	193
60	GUPTAPARA 30	128	128	182	191	95	113	166	172	193	209	115	119	158	158	186	186	115	133	187	193
61	CHOULDARY 1	128	128	182	191	107	113	166	166	197	209	115	119	162	162	0	0	127	129	183	187
62	CHOULDARY 2	128	128	191	191	95	113	166	166	209	209	115	121	158	168	186	186	133	135	187	187
65	CHOULDARY 5	128	128	182	191	107	113	166	166	197	209	117	117	162	162	186	186	117	117	187	193
66	CHOULDARY 6	128	128	191	191	95	113	166	166	0	0	115	117	162	162	0	0	115	117	183	187
69	CHOULDARY 9	128	128	182	188	95	107	166	166	197	209	117	117	158	162	184	186	115	117	187	193
70	CHOULDARY 10	128	128	182	191	95	107	166	175	193	209	117	117	0	0	186	192	117	117	187	193
71	CHOULDARY 11	128	128	191	191	95	113	166	166	197	209	117	117	0	0	184	186	117	117	187	193
72	CHOULDARY 12	128	128	182	191	95	107	166	166	197	209	117	117	158	162	184	186	117	117	187	193
74	CHOULDARY 14	128	128	191	191	95	113	166	166	193	209	117	117	0	0	184	186	115	117	183	187
75	CHOULDARY 15	128	128	182	191	95	113	166	172	0	0	0	0	162	162	184	186	115	155	187	193
77	CHOULDARY 17	128	128	182	191	107	107	166	166	209	209	117	117	0	0	184	198	115	155	187	193
78	CHOULDARY 18	128	128	182	182	107	113	166	166	193	209	117	117	162	168	184	186	119	133	187	187
80	CHOULDARY 20	128	130	182	191	113	113	166	166	209	209	115	117	0	0	0	0	115	155	187	193
81	CHOULDARY 21	128	128	182	182	95	113	166	175	193	209	115	117	0	0	184	184	115	117	183	187
82	CHOULDARY 22	128	128	182	191	113	113	166	166	193	209	115	117	158	158	184	186	155	157	187	187
83	CHOULDARY 23	128	138	182	194	95	107	166	166	197	209	115	117	158	162	186	186	117	117	187	193
84	CHOULDARY 24	128	130	182	191	113	113	166	166	209	209	117	119	158	162	184	186	115	155	187	193
87	DOLLYGUNJ 1	128	128	182	191	95	113	166	172	209	211	115	117	158	158	184	184	115	135	187	187
88	DOLLYGUNJ 2	128	128	182	191	95	113	166	175	209	209	117	117	162	168	184	186	119	141	183	187
89	DOLLYGUNJ 3	128	130	182	191	95	113	166	175	193	193	115	121	158	158	186	186	115	115	183	187
90	DOLLYGUNJ 4	128	128	182	191	95	113	166	175	193	193	117	123	158	158	184	186	115	157	191	193
91	DOLLYGUNJ 5	128	130	182	191	95	113	166	175	197	209	115	115	158	168	184	186	115	167	187	193
93	DOLLYGUNJ 7	128	128	182	191	107	113	166	175	209	209	117	121	158	158	184	184	119	129	187	193
94	DOLLYGUNJ 8	128	128	182	191	113	113	166	166	197	209	115	117	158	168	184	184	117	117	187	187
95	DOLLYGUNJ 9	128	128	182	194	95	113	166	175	209	209	117	119	168	168	186	186	119	163	183	187
96	DOLLYGUNJ 10	128	128	191	194	95	113	166	166	193	209	115	119	162	168	184	186	115	117	183	183
97	DOLLYGUNJ 11	128	130	182	191	95	113	166	172	209	209	115	117	158	170	186	186	115	117	187	187
98	DOLLYGUNJ 12	128	130	182	191	107	113	166	172	205	209	115	121	168	168	184	186	115	115	183	187
99	DOLLYGUNJ 13	128	128	182	191	95	113	166	172	197	209	117	119	158	162	184	186	115	121	183	183
100	DOLLYGUNJ 14	128	128	188	191	107	113	166	172	193	209	117	121	158	162	184	186	119	157	187	187
101	DOLLYGUNJ 15	128	128	182	191	95	113	166	172	193	209	115	117	158	168	184	186	117	117	183	183
102	DOLLYGUNJ 16	128	128	191	194	95	113	166	172	193	209	117	121	158	162	184	184	165	166	183	187
103	DOLLYGUNJ 17	128	130	188	191	95	113	166	172	193	209	117	119	162	168	184	186	115	139	187	187
104	DOLLYGUNJ 18	128	128	182	191	95	113	166	172	197	209	115	121	158	168	186	186	115	139	187	187
105	DOLLYGUNJ 19	128	128	182	194	95	113	166	175	193	209	117	121	162	168	184	184	115	155	187	193
106	DOLLYGUNJ 20	128	130	182	191	113	113	166	166	193	211	115	121	158	168	184	184	115	157	183	187
107	DOLLYGUNJ 21	128	130	182	191	95	113	166	172	193	193	117	121	158	168	184	186	115	159	183	183
108	DOLLYGUNJ 22	128	128	182	191	95	113	166	172	193	209	117	121	170	172	174	186	171	171	183	183
109	DOLLYGUNJ 23	128	128	182	194	107	113	166	172	197	209	117	121	158	168	184	184	115	129	183	187
110	DOLLYGUNJ 24	128	130	188	191	107	113	166	172	197	209	117	121	158	168	184	184	129	157	187	187
111	DOLLYGUNJ 25	128	128	182	191	107	113	166	172	197	209	115	117	158	162	184	184	115	129	187	187
112	DOLLYGUNJ 26	128	130	191	194	95	113	166	172	209	209	115	121	158	168	184	188	115	115	183	187
113	DOLLYGUNJ 27	128	130	191	194	107	113	166	172	193	209	115	117	168	168	184	184	115	115	183	187
114	DOLLYGUNJ 28	128	128	182	191	107	113	166	166	197	209	117	119	158	162	184	186	115	133	187	187
115	DOLLYGUNJ 29	128	138	0	0	107	113	166	172	193	209	115	119	158	158	184	184	115	115	183	187
116	DOLLYGUNJ 30	128	128	182	191	107	113	166	172	193	211	115	121	158	168	184	186	115	157	183	187
117	JODHPUR 1 1	128	128	188	191	113	113	166	166	209	209	115	119	162	168	184	192	115	115	183	187
119	JODHPUR 1 3	128	128	188	188	113	113	166	175	209	209	115	119	0	0	184	186	115	115	183	183
120	JODHPUR 1 4	128	130	182	191	95	113	166	175	193	209	117	121	162	162	184	186	117	143	183	187
121	JODHPUR 1 5	128	130	191	191	113	113	166	166	197	209	117	121	162	168	184	186	133	137	183	183
122	JODHPUR 1 6	128	130	188	191	113	113	166	175	197	197	115	117	162	172	181	184	115	115	187	187
123	JODHPUR 1 7	128	130	182	188	113	113	172	175	193	193	115	117	0	0	184	186	115	139	183	187
124	JODHPUR 1 8	128	128	191	191	113	113	166	166	193	209	115	119	172	172	186	186	115	131	183	187
125	JODHPUR 1 9	128	130	188	191	113	113	160	166	193	197	119	119	0	0	184	186	115	115	187	187
126	JODHPUR 1 10	128	128	188	188	113	113	166	178	193	209	115	117	168	168	184	186	115	115	183	187
127	JODHPUR 1 11	128	130	191	191	113	113	148	172	193	197	115	119	162	162	184	194	115	131	187	187
128	JODHPUR 1 12	128	130	188	191	113	113	166	175	197	197	117	119	158	168	184	192	117	117	183	187
129	JODHPUR 1 13	128	128	188	191	107	113	166	166	193	209	115	119	162	162	184	190	115	115	0	0
130	JODHPUR 1 14	128	128	188	188	113	113	166	178	209	209	117	119	162	172	184	186	115	131	183	183
131	JODHPUR 1 15	128	130	188	191	113	113	166	172	193	197	117	119	162	168	184	186	115	115	183	183
132	JODHPUR 1 16	128	130	188	191	113	113	166	166	193	197	115	119	158	162	186	186	115	115	183	187
133	JODHPUR 1 17	128	130	188	191	113	113	166	178	197	209	119	119	0	0	186	186	115	115	183	183
135	JODHPUR 1 19	128	128	182	191	95	113	166	166	191	197	115	117	168	168	181	184	115	115	183	187
136	JODHPUR 1 20	128	130	191	191	101	113	148	166	193	209	117	119	0	0	184	184	115	115	183	187
137	JODHPUR 1 21	130	130	191	191	107	113	166	172	193	209	117	117	168	168	186	186	115	125	183	187
138	JODHPUR 1 22	128	130	188	191	113	113	166	172	209	209	117	119	168	168	184	186	115	115	187	187
139	JODHPUR 1 23	128	128	182	191	107	113	166	178	193	197	115	119	168	168	186	186	115	115	185	187
140	JODHPUR 1 24	128	130	188	188	95	113	166	175	193	197	115	119	162	168	184	186	115	137	183	187
141	JODHPUR 1 25	128	128	191	191	113	113	175	178	193	197	115	115	168	171	184	186	115	115	183	183
142	JODHPUR 1 26	128	128	188	188	113	113	166	166	193	197	115	117	172	172	184	186	115	115	187	187
143	JODHPUR 1 27	130	130	191	191	113	113	166	172	193	197	115	117	168	172	184	184	115	115	183	187
144	JODHPUR 1 28	128	130	188	188	95	113	166	175	193	197	115	117	0	0	184	186	115	115	187	193
145	JODHPUR 1 29	130	130	191	191	101	113	166	172	193	193	115	115	162	162	186	186	115	117	183	187
146	JODHPUR 1 30	128	128	188	188	95	113	166	166	197	209	119	121	0	0	184	186	115	115	187	187
147	JAIPUR 1	128	130	188	191	113	113	166	166	197	209	115	115	158	158	186	186	115	137	187	187
148	JAIPUR 2	128	128	188	191	107	113	166	166	197	209	115	115	158	168	184	186	117	117	183	183
149	JAIPUR 3	128	130	191	191	113	113	166	172	193	209	115	117	162	168	184	186	115	127	183	187
150	JAIPUR 4	128	130	182	191	113	113	166	166	193	209	115	115	158	162	184	186	137	155	183	187
151	JAIPUR 5	128	128	182	191	113	113	166	166	193	197	115	115	158	168	184	186	115	133	183	187
152	JAIPUR 6	128	128	191	191	113	113	166	166	193	197	115	121	165	168	184	186	115	151	187	187
153	JAIPUR 7	128	130	191	191	113	113	166	166	193	197	115	119	158	162	184	186	115	155	187	187
154	JAIPUR 8	128	130	188	191	113	113	166	166	193	209	115	115	158	162	184	186	135	137	187	187
155	JAIPUR 9	128	128	191	191	113	113	166	172	209	209	115	117	158	162	184	186	115	117	183	187
156	JAIPUR 10	128	128	182	182	113	113	166	166	197	197	115	117	158	158	186	186	115	117	183	187
157	JAIPUR 11	128	130	182	191	113	113	148	172	193	197	115	119	158	158	186	186	113	117	183	189
158	JAIPUR 12	128	128	188	191	113	113	166	175	193	209	119	119	158	158	184	186	115	115	187	187
159	JAIPUR 13	128	130	182	191	113	113	166	166	193	197	115	115	162	168	184	186	115	115	187	187
160	JAIPUR 14	128	128	182	188	95	113	166	166	197	209	117	119	158	168	184	186	115	115	187	187
161	JAIPUR 15	128	130	191	191	113	113	166	178	193	197	115	119	158	168	184	186	131	133	183	187
162	JAIPUR 16	128	128	188	191	113	113	166	166	193	209	115	117	158	168	184	186	135	137	187	187
163	JAIPUR 17	128	128	182	194	113	113	166	166	193	209	115	117	158	168	184	186	115	115	183	187
164	JAIPUR 18	130	130	182	191	113	113	166	166	209	209	117	119	158	162	186	186	115	135	183	187
165	JAIPUR 19	128	128	182	191	113	113	166	166	209	209	115	115	162	162	186	186	135	137	183	187
166	JAIPUR 20	128	130	191	194	113	113	166	166	193	209	115	115	158	168	184	186	115	147	187	187
167	JAIPUR 21	128	128	182	191	113	113	166	166	197	209	115	115	158	168	184	186	129	135	183	187
168	JAIPUR 22	128	130	191	191	113	113	166	166	197	209	119	121	158	168	186	186	115	135	183	187
169	JAIPUR 23	128	130	182	191	107	113	172	178	193	197	115	117	158	158	184	184	115	115	183	187
170	JAIPUR 24	128	130	191	194	113	113	166	166	193	209	107	115	168	168	184	186	115	135	187	187
171	JAIPUR 25	128	128	182	191	113	113	166	166	193	209	107	115	158	168	184	186	115	135	187	187
172	JAIPUR 26	128	130	191	191	113	113	166	166	193	197	115	117	158	168	186	186	115	117	187	187
173	JAIPUR 27	128	130	182	191	107	113	172	178	197	209	117	119	158	168	181	184	115	133	183	187
174	JAIPUR 28	128	130	182	191	113	113	166	166	197	209	115	115	158	168	186	186	135	137	187	187
175	JAIPUR 29	128	130	191	194	113	113	148	166	193	193	115	115	168	168	184	186	117	135	187	187
176	JAIPUR 30	128	130	182	191	113	113	166	190	209	209	117	119	158	172	184	186	131	133	183	187
177	UDAIPUR 1	128	130	182	191	113	113	166	178	197	209	115	119	160	160	186	186	115	117	187	187
178	UDAIPUR 2	128	130	182	191	101	113	172	178	197	197	117	117	160	160	184	184	115	131	183	187
179	UDAIPUR 3	128	128	182	191	101	113	166	172	209	209	0	0	162	162	184	184	115	117	187	187
180	UDAIPUR 4	128	128	182	191	95	113	166	172	209	209	115	117	160	165	184	186	115	131	187	187
181	UDAIPUR 5	128	128	182	191	113	113	166	178	197	209	113	115	165	165	184	186	115	115	187	187
182	UDAIPUR 6	128	130	182	191	95	113	148	166	209	209	115	117	162	162	186	186	117	131	187	187
183	UDAIPUR 7	128	128	182	191	95	113	166	172	193	197	117	121	0	0	184	186	115	115	187	187
184	UDAIPUR 8	128	128	182	191	95	113	166	172	197	209	115	119	0	0	184	184	115	131	187	187
185	UDAIPUR 9	128	128	182	191	101	113	166	166	197	209	115	117	0	0	184	184	129	131	187	187
186	UDAIPUR 10	128	132	191	191	107	107	166	172	197	209	115	119	0	0	186	186	115	125	187	187
188	UDAIPUR 12	128	128	182	191	113	113	166	166	197	209	117	121	170	172	184	186	115	115	183	187
189	UDAIPUR 13	128	128	182	191	107	113	148	178	197	197	115	117	0	0	186	186	115	115	187	187
190	UDAIPUR 14	128	128	188	191	113	113	166	172	209	209	115	119	155	160	184	186	115	127	183	187
191	UDAIPUR 15	128	130	182	191	107	113	166	166	209	209	115	121	170	172	186	186	115	117	187	187
192	UDAIPUR 16	128	128	182	191	113	113	166	175	209	209	117	123	160	160	186	186	115	115	187	187
193	UDAIPUR 17	128	128	191	191	107	113	166	172	209	209	115	117	162	162	184	186	115	127	187	187
194	UDAIPUR 18	128	130	191	191	107	113	166	166	197	209	115	117	162	162	184	184	115	115	183	187
195	UDAIPUR 19	128	128	182	191	95	113	166	166	209	209	117	121	0	0	184	186	115	131	183	187
196	UDAIPUR 20	128	128	182	191	101	113	166	175	197	209	117	121	0	0	186	186	117	125	187	187
197	UDAIPUR 21	128	128	182	191	95	113	166	166	209	209	117	117	0	0	184	184	115	115	187	187
198	UDAIPUR 22	128	128	191	191	95	113	166	172	209	209	115	121	158	168	184	186	115	117	187	187
199	UDAIPUR 23	128	128	182	191	113	113	166	166	209	209	115	119	0	0	186	186	117	117	183	187
200	UDAIPUR 24	128	128	182	191	113	113	166	175	209	209	121	121	0	0	184	186	117	131	183	187
201	UDAIPUR 25	128	128	182	191	107	107	166	178	193	197	115	119	0	0	184	186	115	115	187	187
202	UDAIPUR 26	130	130	182	191	107	113	166	175	0	0	0	0	158	158	186	186	115	117	187	187
203	UDAIPUR 27	128	128	182	182	113	113	166	175	197	197	115	115	158	162	184	186	117	117	187	187
204	UDAIPUR 28	128	128	191	194	95	113	166	172	193	211	115	115	162	162	184	186	133	135	187	187
205	UDAIPUR 29	128	130	182	188	113	113	172	175	209	209	117	121	0	0	184	186	115	117	183	187
206	UDAIPUR 30	128	128	191	191	113	113	166	166	209	209	121	121	0	0	186	186	115	125	183	187
231	TVM 1	128	128	191	191	113	113	172	175	197	209	115	115	158	168	184	186	115	115	187	187
232	TVM 2	128	128	185	191	113	113	166	166	197	211	115	119	158	158	184	186	115	159	183	187
233	TVM 3	128	128	185	191	95	113	166	175	197	209	117	119	158	168	184	186	115	115	187	187
234	TVM 4	128	128	191	191	95	107	0	0	209	211	115	119	162	168	184	184	115	159	187	187
235	TVM 5	128	128	182	191	107	113	166	166	193	197	115	115	158	165	0	0	115	115	187	187
236	TVM 6	128	138	182	191	95	113	166	175	193	209	109	115	158	165	186	186	115	115	187	187
237	TVM 7	128	128	182	191	113	113	166	166	193	209	115	119	158	162	181	186	115	115	187	187
238	TVM 8	128	128	182	191	113	113	166	166	197	209	115	115	158	158	184	184	115	133	187	187
239	TVM 9	128	128	182	191	95	113	166	175	193	209	115	119	158	168	172	184	115	115	187	187
240	TVM 10	128	128	182	191	95	113	166	166	193	209	115	115	158	165	172	172	115	173	0	0
241	TVM 11	128	128	182	191	107	113	166	166	193	209	115	119	165	168	184	186	115	167	0	0
242	TVM 12	128	138	182	191	113	113	166	175	193	209	115	119	158	162	184	186	115	135	0	0
243	TVM 13	128	130	182	191	107	113	166	166	193	209	115	115	158	162	184	186	115	133	183	187
244	TVM 14	128	128	182	191	113	113	166	190	193	209	101	115	158	168	181	192	115	115	183	183
245	TVM 15	128	128	182	191	95	113	166	166	193	209	115	115	152	158	184	186	115	151	187	187
246	TVM 16	128	130	182	191	95	113	0	0	193	209	115	115	158	168	186	196	115	127	193	193
247	TVM 17	128	138	182	191	95	113	166	175	193	209	115	115	165	168	181	181	115	133	0	0
248	TVM 18	128	128	182	191	107	113	166	175	193	209	101	115	158	165	184	186	115	115	183	187
249	TVM 19	128	130	182	191	107	113	166	190	193	209	115	119	158	162	184	186	115	127	183	187
250	TVM 20	128	128	179	191	113	113	166	166	197	209	115	121	168	172	184	184	115	137	183	191
251	TVM 21	128	128	182	191	113	113	160	166	193	209	121	121	165	168	184	186	167	167	183	187
252	TVM 22	128	138	182	191	107	113	166	172	193	209	115	119	165	168	184	186	115	137	187	193
253	TVM 23	128	128	191	191	113	113	166	175	193	209	115	119	162	168	184	186	115	131	183	187
254	TVM 24	112	128	182	191	113	113	166	175	209	217	115	115	158	158	184	186	115	163	187	187
255	TVM 25	128	130	191	191	113	113	166	172	209	211	115	115	158	158	184	192	129	149	187	187
256	TVM 26	112	128	191	191	113	113	172	175	193	209	115	119	158	168	184	186	119	167	187	187
257	TVM 27	128	128	182	191	113	113	166	166	209	211	115	119	168	172	184	186	139	139	191	191
258	TVM 28	128	128	185	188	113	113	166	172	193	209	115	115	158	168	184	186	115	143	187	191
259	KTM 1	128	128	185	191	113	113	175	175	193	209	115	119	155	162	184	186	113	119	183	187
260	KTM 2	128	128	182	191	95	113	166	175	197	209	115	115	158	158	184	184	115	127	183	187
261	KTM 3	128	130	182	191	113	113	166	175	193	209	115	119	158	158	184	184	115	135	183	187
262	KTM 4	128	128	182	191	95	113	166	175	197	209	115	115	158	158	184	184	115	135	183	187
263	KTM 5	128	134	182	191	110	113	166	166	197	209	115	119	158	172	184	184	115	135	187	187
264	KTM 6	128	130	182	191	0	0	0	0	197	197	119	121	158	162	184	184	115	137	0	0
265	KTM 7	128	128	182	194	113	113	166	175	193	209	115	115	158	170	184	184	115	115	187	187
266	KTM 8	128	130	182	191	113	113	166	175	193	209	115	119	158	158	184	184	115	115	187	187
267	KTM 9	128	128	191	191	113	113	166	172	193	209	119	121	158	162	184	184	115	115	187	187
268	KTM 10	128	128	191	209	113	113	175	175	0	0	117	117	158	162	184	184	115	115	183	187
269	KTM 11	128	128	182	191	113	113	166	175	193	209	115	119	158	162	184	184	115	115	183	183
270	KTM 12	128	128	182	191	95	113	166	175	181	209	119	119	158	162	184	186	115	141	183	187
271	KTM 13	128	128	191	191	113	113	166	175	197	209	119	121	158	158	184	184	115	131	183	183
272	KTM 14	128	128	182	182	95	113	166	175	197	209	115	119	158	168	186	186	131	133	183	191
273	KTM 15	128	128	185	188	113	113	166	175	185	185	115	119	158	158	184	186	115	127	187	187
274	KTM 16	128	130	182	191	95	113	166	175	197	209	115	119	158	158	184	184	115	115	183	187
275	KTM 17	128	128	182	188	95	113	166	175	193	209	115	119	162	162	182	186	115	131	0	0
276	KTM 18	128	128	182	188	95	113	166	175	193	209	115	119	158	172	184	186	115	115	187	187
277	KTM 19	128	130	179	188	113	113	166	175	197	197	115	119	158	162	184	184	141	147	183	191
278	KTM 20	128	128	182	188	113	113	175	175	193	209	119	119	158	158	184	184	115	135	187	187
279	KTM 21	128	128	179	188	113	113	166	175	197	209	119	119	158	172	184	184	111	115	187	187
280	KTM 22	128	128	179	179	113	113	166	175	193	209	119	119	158	158	184	184	133	141	187	191
281	KTM 23	128	128	176	191	113	113	169	175	197	209	119	119	172	172	184	184	115	135	187	187
282	KTM 24	128	128	191	191	113	113	166	175	193	209	115	115	162	168	184	186	115	135	183	187
283	KTM 25	128	128	182	191	113	113	166	166	209	209	115	115	162	162	184	184	131	133	183	191
284	KTM 26	128	130	182	191	95	113	169	175	209	209	115	119	155	158	184	184	139	141	183	183
285	KTM 27	128	128	182	191	95	113	166	175	193	209	119	119	158	158	184	184	115	139	183	191
286	KTM 28	128	128	182	188	113	113	166	166	209	209	119	119	158	158	184	184	139	141	183	183
287	SURAT 1	128	128	182	191	113	113	166	166	197	209	115	117	162	168	184	186	115	115	187	187
288	SURAT 2	128	130	182	191	113	113	166	172	197	209	115	115	158	168	186	186	115	115	187	187
289	SURAT 3	128	128	182	191	113	113	166	166	209	209	115	115	158	162	184	186	115	115	187	187
290	SURAT 4	128	130	182	191	113	113	166	166	193	209	119	119	158	168	186	186	115	133	187	187
291	SURAT 5	128	130	191	191	113	113	166	166	209	209	117	117	158	168	184	186	131	133	187	187
292	SURAT 6	128	128	182	191	113	113	166	178	193	209	115	115	162	162	186	186	115	115	183	187
293	SURAT 7	128	128	182	191	113	113	166	175	197	209	115	115	162	162	184	184	115	127	183	183
294	SURAT 8	0	0	0	0	113	113	166	166	193	209	115	115	158	162	184	186	117	117	0	0
295	SURAT 9	128	128	188	191	113	113	166	175	197	209	119	119	158	158	186	186	127	127	187	187
296	SURAT 10	128	128	182	191	92	113	166	166	209	209	115	115	162	172	184	186	115	115	187	187
297	SURAT 11	128	128	191	191	113	113	166	166	193	209	115	119	155	155	186	186	127	131	183	187
298	SURAT 12	130	130	191	191	113	113	166	166	197	209	119	119	162	168	186	186	115	131	183	187
299	SURAT 13	128	130	182	191	113	113	166	172	193	209	115	115	158	162	184	186	115	115	187	187
300	SURAT 14	128	130	182	191	113	113	166	172	193	209	115	119	158	162	184	186	115	115	183	187
301	SURAT 15	128	128	191	191	113	113	166	166	197	209	115	115	162	162	184	184	117	117	187	187
302	SURAT 16	128	128	182	191	113	113	166	166	193	209	119	119	158	162	184	186	119	119	187	193
303	SURAT 17	128	128	182	191	113	113	166	166	197	209	115	119	162	168	184	186	115	133	183	187
304	SURAT 18	128	128	182	191	107	113	166	166	197	209	119	119	158	162	184	186	119	119	187	193
305	SURAT 19	128	130	182	191	113	113	166	175	197	209	119	119	158	162	184	186	115	115	187	193
306	SURAT 20	128	128	182	191	95	113	166	175	197	209	119	119	158	172	184	184	115	115	183	187
307	SURAT 21	128	128	182	191	95	113	166	175	193	209	115	119	158	162	184	184	115	115	187	187
308	SURAT 22	128	128	182	191	0	0	0	0	197	209	115	119	158	162	184	186	113	115	187	187
309	SURAT 23	128	128	182	191	113	113	172	172	193	209	115	119	158	158	194	194	155	155	209	209
310	SURAT 24	128	130	182	191	107	113	166	172	185	185	115	115	155	158	194	194	155	155	209	209
311	SURAT 25	0	0	194	209	116	119	178	178	185	185	115	115	158	162	186	186	115	115	183	187
312	GHAZIABAD 1	128	128	191	191	113	113	166	172	193	209	115	119	158	158	184	186	115	119	187	187
313	GHAZIABAD 2	128	128	182	182	113	113	166	172	209	209	115	119	168	168	184	184	115	115	175	187
314	GHAZIABAD 3	128	128	185	191	113	113	166	187	193	209	115	115	162	168	184	186	115	115	183	187
315	GHAZIABAD 4	130	130	194	194	113	113	172	193	197	209	115	119	158	168	184	184	137	147	187	187
316	GHAZIABAD 5	128	130	182	191	113	113	172	178	193	209	119	119	162	168	184	191	141	141	183	187
317	GHAZIABAD 6	128	128	191	191	113	113	148	175	193	193	115	119	158	158	184	184	115	157	187	187
319	GHAZIABAD 8	128	128	191	191	113	113	172	175	193	197	115	115	158	158	184	186	115	141	187	187
320	GHAZIABAD 9	128	130	191	191	113	113	166	172	193	209	115	119	168	168	184	186	115	115	187	187
321	GHAZIABAD 10	128	128	182	188	113	113	148	166	193	193	115	115	168	168	186	186	115	137	183	187
322	GHAZIABAD 11	128	130	191	191	95	113	166	172	209	209	115	119	168	168	184	186	131	141	167	187
323	GHAZIABAD 12	128	128	182	182	113	113	148	166	193	193	115	119	158	162	184	186	115	115	187	187
324	GHAZIABAD 13	128	130	182	182	113	113	166	166	193	209	115	119	168	168	184	186	115	137	183	187
326	GHAZIABAD 15	128	128	179	191	113	113	166	184	209	209	115	119	158	168	184	190	115	137	183	187
327	GHAZIABAD 16	128	128	194	194	113	113	166	172	193	209	115	115	162	170	186	186	115	115	187	187
328	GHAZIABAD 17	128	128	191	191	107	113	166	166	193	209	119	119	168	168	186	186	113	125	187	187
329	GHAZIABAD 18	130	130	191	191	113	113	148	175	209	209	119	119	158	162	184	186	115	141	183	183
330	GHAZIABAD 19	128	128	191	191	113	113	166	172	193	209	111	111	168	170	184	184	115	115	183	187
331	GHAZIABAD 20	128	128	191	191	113	113	172	175	197	209	115	119	158	158	184	186	131	141	187	187
332	GHAZIABAD 21	128	128	191	191	113	113	166	172	193	209	115	119	158	168	184	184	113	113	187	187
333	GHAZIABAD 22	128	128	191	191	113	113	172	175	193	209	119	121	158	158	184	184	115	115	187	187
334	GHAZIABAD 23	128	128	191	191	113	113	166	175	193	209	115	119	158	168	184	186	113	141	187	187
335	GHAZIABAD 24	128	128	191	197	113	113	166	166	209	211	119	119	158	168	184	184	113	163	183	187
336	GHAZIABAD 25	128	128	185	191	113	113	166	175	193	209	109	115	158	168	184	184	115	157	187	187
338	GHAZIABAD 27	128	128	182	191	113	113	148	148	193	193	115	115	168	168	184	184	115	139	183	187
340	GHAZIABAD 29	128	130	179	179	113	113	166	193	193	193	115	115	158	168	184	184	115	145	187	187
341	GHAZIABAD 30	128	128	191	191	107	113	166	178	193	209	113	119	168	168	184	186	129	141	183	187
342	KOLKATA 1	128	128	194	194	113	113	166	175	193	193	115	115	158	168	184	184	115	115	187	187
343	KOLKATA 2	128	128	188	188	113	113	166	172	193	193	119	119	158	158	184	186	115	115	183	183
344	KOLKATA 3	128	128	188	188	113	113	166	172	193	193	119	119	158	158	184	186	113	113	183	183
345	KOLKATA 4	128	128	188	188	113	113	166	172	193	193	115	119	158	170	184	186	113	113	187	187
346	KOLKATA 5	128	128	188	188	113	113	172	175	193	193	115	115	158	168	186	186	113	113	183	183
347	KOLKATA 6	128	128	188	188	113	113	166	175	193	193	119	119	168	168	184	184	115	115	183	183
348	KOLKATA 7	128	128	188	188	113	113	166	172	193	193	119	119	168	168	186	186	115	115	183	183
349	KOLKATA 8	128	128	185	185	113	113	166	172	193	193	119	119	168	170	186	186	115	115	187	187
350	KOLKATA 9	128	128	194	194	113	113	166	175	193	193	119	119	158	158	184	184	115	115	187	187
351	KOLKATA 10	128	128	188	194	113	113	166	172	193	193	119	119	168	170	186	186	115	115	183	183
352	KOLKATA 11	128	128	188	188	113	113	172	175	193	193	119	119	158	168	184	184	115	115	187	187
353	KOLKATA 12	128	128	188	188	113	113	175	175	193	193	115	115	168	168	184	184	115	115	187	187
354	KOLKATA 13	128	128	188	188	113	113	166	172	193	193	119	119	168	168	184	184	115	115	183	183
355	KOLKATA 14	128	128	0	0	113	113	166	172	0	0	119	119	168	170	186	186	115	115	187	187
356	KOLKATA 15	128	128	188	188	113	113	160	166	193	193	119	119	168	168	184	184	113	113	183	183
358	KOLKATA 17	128	128	188	188	113	113	160	166	193	193	119	119	168	170	184	186	115	115	187	187
359	KOLKATA 18	128	128	188	194	113	113	160	169	193	193	115	115	168	170	184	186	115	115	187	187
360	KOLKATA 19	128	128	188	188	113	113	172	175	193	193	119	119	168	168	184	184	115	115	187	187
362	KOLKATA 21	128	128	191	191	113	113	166	175	193	193	115	115	158	168	186	186	115	115	183	183
363	KOLKATA 22	128	128	191	194	113	113	166	172	193	193	115	115	158	170	184	186	115	115	187	187
364	KOLKATA 23	128	128	188	194	113	113	166	175	193	193	115	115	158	168	184	184	113	113	183	183
365	KOLKATA 24	128	128	188	188	113	113	166	175	193	193	119	119	168	170	186	186	115	115	183	183
366	KOLKATA 25	128	128	194	194	113	113	166	175	193	193	119	119	158	168	184	184	115	115	183	183
367	KOLKATA 26	128	128	188	188	113	113	166	175	193	193	119	119	158	168	184	184	115	115	183	183
368	DIBRUGARH 1	128	128	188	188	113	113	166	175	193	193	115	115	168	168	186	186	119	139	183	187
369	DIBRUGARH 2	128	128	188	188	113	113	175	175	197	209	115	119	168	168	186	186	151	167	183	187
371	DIBRUGARH 4	128	128	0	0	113	113	166	166	197	197	115	115	162	168	186	186	137	153	183	187
372	DIBRUGARH 5	128	128	0	0	113	113	166	166	193	193	115	115	162	168	184	186	119	137	183	183
373	DIBRUGARH 6	128	128	188	188	113	113	166	175	193	193	115	115	162	168	186	186	127	147	187	187
374	DIBRUGARH 7	128	128	0	0	113	113	175	175	209	209	115	115	168	168	184	186	119	139	187	187
376	DIBRUGARH 9	128	128	0	0	107	113	166	166	197	197	115	115	162	162	186	186	139	139	187	187
377	DIBRUGARH 10	128	128	188	188	113	113	166	175	193	209	115	115	158	168	186	186	119	119	183	183
378	DIBRUGARH 11	128	128	188	188	95	113	166	175	197	197	115	115	168	168	184	186	125	151	183	187
379	DIBRUGARH 12	128	128	188	188	113	113	166	175	197	209	115	115	162	168	186	186	119	119	187	187
380	DIBRUGARH 13	128	128	0	0	107	113	160	166	193	193	115	115	162	168	184	186	141	155	183	187
381	DIBRUGARH 14	128	128	0	0	95	110	160	166	193	209	115	115	162	162	186	186	119	137	183	187
382	DIBRUGARH 15	128	128	188	188	107	113	166	166	193	193	115	115	162	168	184	186	119	119	187	187
383	DIBRUGARH 16	128	128	0	0	107	113	166	166	197	197	119	119	162	162	184	186	115	115	187	187
385	DIBRUGARH 18	128	128	191	191	113	113	166	175	193	193	115	115	158	168	184	186	119	149	183	187
386	DIBRUGARH 19	128	128	188	188	107	113	166	175	193	193	115	115	168	168	184	186	141	141	187	187
387	DIBRUGARH 20	128	128	0	0	107	113	160	166	193	193	115	115	162	168	184	184	119	119	187	187
388	DIBRUGARH 21	128	128	188	188	107	113	166	166	197	197	115	115	162	162	186	186	0	0	187	187
389	DIBRUGARH 22	128	128	188	188	113	113	166	175	197	197	115	115	162	168	184	184	115	137	187	187
391	DIBRUGARH 24	128	128	185	185	107	113	160	166	193	193	115	115	162	168	186	186	149	149	187	187
392	DIBRUGARH 25	128	128	188	188	95	113	166	166	197	209	115	115	162	162	186	186	119	137	183	187
393	DIBRUGARH 26	128	128	188	188	113	113	166	175	193	209	115	119	162	162	186	186	119	137	183	187
394	DIBRUGARH 27	128	128	191	191	113	113	166	166	197	209	115	115	162	162	186	186	119	137	183	187
395	DIBRUGARH 28	128	128	188	188	95	113	166	166	193	209	115	115	162	162	186	186	119	137	161	187
396	BHOPAL 1	128	128	188	188	95	113	157	169	193	193	115	119	168	168	184	184	137	137	183	187
397	BHOPAL 2	128	128	188	188	113	113	172	172	193	209	115	119	158	158	184	186	115	157	187	193
398	BHOPAL 3	128	128	191	191	107	113	160	166	165	209	119	119	158	158	184	184	115	157	183	193
399	BHOPAL 4	128	128	188	188	95	113	160	196	193	209	115	115	162	162	184	186	115	163	177	187
400	BHOPAL 5	128	128	188	188	113	113	160	166	209	209	115	119	168	168	184	184	115	167	183	187
401	BHOPAL 6	128	128	191	191	95	113	160	196	193	209	119	119	158	168	186	186	115	115	175	183
402	BHOPAL 7	128	128	179	188	104	113	160	166	193	209	109	115	158	158	184	184	115	115	177	187
403	BHOPAL 8	122	128	191	191	95	113	160	166	193	209	109	115	158	168	184	184	129	129	183	187
404	BHOPAL 9	128	128	191	191	95	113	157	166	193	209	111	115	168	170	186	186	115	145	177	187
405	BHOPAL 10	122	128	191	191	107	113	157	169	0	0	0	0	168	168	186	186	113	167	183	187
407	BHOPAL 12	128	128	182	182	113	113	166	175	193	193	115	115	158	168	184	186	115	127	177	187
408	BHOPAL 13	122	128	191	191	113	113	160	166	193	193	113	119	158	168	184	184	115	127	175	183
409	BHOPAL 14	128	128	191	191	113	113	148	166	193	209	115	115	168	170	184	184	115	153	183	193
410	BHOPAL 15	128	128	191	191	95	113	166	175	193	209	115	115	158	158	184	184	115	137	177	187
411	BHOPAL 16	128	128	191	191	95	95	166	175	193	209	115	115	162	168	174	184	0	0	167	167
412	BHOPAL 17	122	128	188	188	113	113	160	166	193	193	119	119	155	168	181	181	115	155	183	187
413	BHOPAL 18	128	128	191	191	113	113	160	166	193	211	115	115	149	158	184	186	115	157	177	187
414	BHOPAL 19	128	128	182	182	95	113	157	166	193	209	111	115	158	170	184	184	115	137	183	187
415	BHOPAL 20	120	128	188	188	95	113	160	166	193	193	115	119	149	158	186	186	113	155	175	183
416	BHOPAL 21	122	128	188	188	95	113	157	166	193	193	115	119	158	161	184	186	115	155	177	187
417	BHOPAL 22	122	128	191	191	95	95	166	178	193	193	115	119	158	158	184	186	115	131	177	187
418	BHOPAL 23	122	128	191	191	113	113	160	166	193	211	115	115	155	168	184	184	115	115	183	187
419	BHOPAL 24	128	128	191	191	113	113	166	175	193	209	109	115	158	170	184	186	115	115	183	187
420	BHOPAL 25	128	128	191	191	113	113	166	172	193	209	115	115	155	168	184	184	115	115	183	187
421	BANGALORE 1	128	128	188	188	107	113	166	166	193	209	115	119	168	168	184	186	149	149	183	187
422	BANGALORE 2	130	130	188	188	113	113	178	178	191	209	95	115	168	168	184	186	147	147	183	187
423	BANGALORE 3	128	128	191	191	95	113	166	172	209	209	115	115	168	168	184	186	149	149	183	183
424	BANGALORE 4	128	128	185	188	95	113	166	166	193	209	115	115	168	168	184	186	149	149	183	187
425	BANGALORE 5	128	128	191	191	95	107	166	175	209	209	115	115	168	168	186	186	115	115	183	187
426	BANGALORE 6	128	128	191	191	107	113	175	178	0	0	95	115	158	168	184	184	115	129	183	183
427	BANGALORE 7	128	128	191	191	95	113	172	175	197	197	115	115	158	168	184	186	115	147	183	183
428	BANGALORE 8	128	128	188	188	107	113	166	172	209	209	115	119	168	168	184	186	149	149	183	183
429	BANGALORE 9	128	128	179	191	107	113	175	175	209	209	115	122	162	168	184	184	115	115	183	187
430	BANGALORE 10	128	128	188	188	107	107	166	175	209	209	115	119	168	168	186	186	141	141	183	187
431	BANGALORE 11	128	128	191	191	107	113	172	175	193	209	115	115	168	168	184	186	127	141	183	183
432	BANGALORE 12	128	128	185	191	95	113	166	166	193	209	115	115	162	168	184	186	115	149	183	187
433	BANGALORE 13	128	128	191	191	113	113	166	175	193	209	115	122	162	168	184	186	113	141	183	183
434	BANGALORE 14	128	128	191	191	113	113	175	175	197	197	115	115	158	168	184	186	143	147	183	183
435	BANGALORE 15	128	128	191	191	95	113	166	172	209	209	115	119	168	168	184	186	115	149	183	187
436	BANGALORE 16	128	128	191	191	113	113	166	166	209	209	115	121	168	168	186	186	115	147	183	183
437	BANGALORE 17	128	128	185	191	95	113	166	166	0	0	115	119	168	168	184	186	115	149	183	183
438	BANGALORE 18	128	128	182	194	107	113	172	172	193	209	115	115	158	168	184	184	141	151	183	183
439	BANGALORE 19	128	128	191	191	113	113	172	172	193	193	115	115	168	168	184	186	127	139	183	183
440	BANGALORE 20	128	128	182	191	95	113	172	178	193	209	115	115	168	168	184	184	115	115	183	187
441	BANGALORE 21	128	128	188	188	95	107	166	166	193	209	115	115	162	168	184	186	127	141	187	187
442	BANGALORE 22	128	128	188	188	95	113	172	172	209	209	115	115	168	170	184	184	113	147	183	183
443	BANGALORE 23	128	128	191	191	113	113	160	166	193	209	0	0	168	168	184	186	115	149	183	187
444	BANGALORE 24	128	128	188	188	107	113	175	175	0	0	115	122	158	168	184	184	141	147	183	187
445	BANGALORE 25	128	128	191	191	107	113	166	178	209	209	115	122	162	168	184	184	129	129	183	187
446	BANGALORE 26	128	128	188	188	107	113	166	166	193	193	115	115	168	168	184	184	141	141	183	183
447	BANGALORE 27	128	128	191	191	95	113	148	172	193	209	115	115	168	168	184	184	115	115	187	187
448	BANGALORE 28	128	128	191	191	95	107	172	175	167	167	115	115	158	168	184	186	115	115	183	183
449	BANGALORE 29	128	128	188	188	113	113	166	166	165	209	112	112	162	168	184	184	115	141	183	183
450	BANGALORE 30	128	128	188	188	107	107	166	166	0	0	115	115	168	168	186	186	115	141	187	187
451	BANGALORE 31	128	128	185	188	107	113	178	178	193	209	115	122	158	165	184	184	129	141	183	187
452	BANGALORE 32	128	128	185	188	95	107	175	178	193	193	115	115	158	168	184	184	115	129	183	187
453	ODISHA 1	128	128	185	191	113	113	175	175	209	209	115	119	158	168	184	184	113	139	183	187
454	ODISHA 2	128	128	188	191	113	113	175	175	209	209	115	122	158	168	184	186	115	139	183	187
455	ODISHA 3	122	128	188	194	113	113	175	175	209	209	113	121	158	168	184	186	115	115	183	187
456	ODISHA 4	128	128	188	191	113	113	175	175	209	209	115	119	158	168	184	184	115	139	183	187
457	ODISHA 5	128	128	185	191	107	113	166	166	193	193	119	119	168	168	184	186	115	115	187	187
458	ODISHA 6	128	128	188	191	113	113	166	175	193	209	115	119	158	168	184	184	113	139	183	187
459	ODISHA 7	128	128	194	194	113	113	169	175	193	209	115	119	158	168	186	186	115	115	183	187
460	ODISHA 8	128	128	179	191	95	113	169	166	193	193	115	119	158	158	184	186	115	157	183	187
461	ODISHA 9	128	128	191	191	95	113	148	175	209	209	115	119	162	172	184	184	115	157	183	183
462	ODISHA 10	130	130	179	191	95	113	148	166	193	209	115	119	158	172	184	184	115	157	183	187
463	ODISHA 11	128	128	191	191	113	113	166	175	193	209	115	119	158	162	184	186	115	157	183	187
464	ODISHA 12	124	124	0	0	113	113	175	175	209	209	115	121	158	168	184	186	113	139	183	187
465	ODISHA 13	128	128	191	191	107	113	175	175	193	193	119	119	162	162	184	184	113	163	183	183
466	ODISHA 14	128	128	188	191	113	113	175	175	209	209	115	119	158	168	182	184	115	139	183	187
467	ODISHA 15	130	130	191	191	95	113	148	166	193	209	115	119	158	172	184	184	143	157	183	183
468	ODISHA 16	128	128	191	191	107	107	160	166	193	193	119	119	168	168	184	186	113	147	183	183
469	ODISHA 17	128	128	188	188	113	113	175	175	209	209	115	119	168	168	184	184	113	113	187	187
470	ODISHA 18	128	128	191	191	113	113	166	175	193	209	115	119	168	168	184	186	139	139	187	187
471	ODISHA 19	128	128	188	191	113	113	166	175	193	209	119	119	168	168	184	184	115	115	183	187
472	ODISHA 20	128	128	185	191	113	113	166	175	193	209	119	119	158	168	184	184	139	139	187	187
473	ODISHA 21	128	128	185	191	107	113	166	166	193	193	119	119	158	168	184	184	113	167	187	187
474	ODISHA 22	128	128	185	188	113	113	166	175	193	209	115	119	158	168	184	186	139	139	179	187
475	ODISHA 23	128	128	185	188	107	113	166	175	193	209	115	119	168	168	184	186	115	139	183	187
476	ODISHA 24	128	128	191	194	113	113	166	172	193	193	115	119	168	168	184	184	115	145	187	187
477	ODISHA 25	128	128	191	191	113	113	166	166	193	193	115	115	162	168	184	186	141	141	187	187
478	ODISHA 26	122	128	191	191	113	113	166	172	193	209	119	119	168	168	184	184	145	159	187	187
479	ODISHA 27	128	128	179	191	113	113	166	172	193	193	115	119	168	168	184	184	141	159	187	187
480	ODISHA 28	128	128	191	191	113	113	166	166	193	209	115	119	168	168	184	184	115	159	187	187
481	ODISHA 29	128	128	182	191	113	113	166	172	193	193	115	119	168	168	184	184	141	159	187	187
482	ODISHA 30	128	128	188	188	113	113	166	166	209	209	119	119	162	168	184	186	145	159	187	187
483	ODISHA 31	128	128	191	191	113	113	166	166	193	209	115	119	168	168	184	184	141	159	187	187
484	ODISHA 32	128	128	194	194	113	113	166	175	193	209	117	117	158	158	184	186	155	155	187	187
485	DELHI 2 1	128	128	191	191	113	113	166	166	193	209	119	119	168	168	186	186	0	0	183	187
486	DELHI 2 2	128	128	191	191	113	113	175	175	0	0	115	115	158	158	186	186	115	115	187	187
487	DELHI 2 3	128	128	191	191	113	113	175	175	197	197	115	115	168	168	184	184	115	139	187	187
488	DELHI 2 4	128	128	188	188	113	113	166	166	197	209	115	115	158	162	184	194	115	115	187	201
489	DELHI 2 5	128	128	188	188	104	113	166	166	193	209	115	119	158	168	186	186	115	115	183	187
490	DELHI 2 6	128	128	188	188	95	113	166	175	0	0	113	115	158	168	0	0	119	119	187	193
491	DELHI 2 7	128	128	188	188	95	113	166	175	193	209	117	119	162	168	184	186	115	115	183	187
493	DELHI 2 9	128	128	191	191	95	95	0	0	197	209	113	113	162	162	184	184	115	115	183	187
494	DELHI 2 10	128	128	191	191	95	113	0	0	197	197	117	117	168	168	186	186	0	0	187	187
495	DELHI 2 11	128	128	191	191	107	113	166	172	193	193	115	119	168	168	184	186	115	141	183	187
496	DELHI 2 12	124	128	185	191	107	113	175	175	209	209	115	119	158	168	184	191	115	115	183	187
497	DELHI 2 13	128	128	182	191	95	113	166	166	0	0	115	119	158	168	184	186	0	0	183	187
498	DELHI 2 14	128	128	191	191	95	113	166	166	209	209	115	119	168	168	186	186	113	113	183	187
499	DELHI 2 15	128	128	182	191	113	113	166	166	0	0	115	119	158	168	186	198	115	119	183	183
500	DELHI 2 16	128	128	188	188	113	113	166	193	197	197	115	115	168	168	186	186	131	147	187	187
501	DELHI 2 17	128	128	191	191	95	113	166	172	193	203	115	119	168	168	184	186	0	0	0	0
502	DELHI 2 18	128	128	191	191	110	113	166	166	193	209	111	115	168	168	186	186	115	115	183	183
503	DELHI 2 19	128	128	0	0	113	119	166	178	209	209	117	119	168	168	184	184	113	113	183	187
504	DELHI 2 20	128	128	191	194	95	116	166	166	0	0	115	115	158	162	186	186	0	0	0	0
505	DELHI 2 21	128	128	179	191	95	113	166	193	193	209	119	119	168	168	184	184	115	137	183	187
506	DELHI 2 22	128	128	191	191	95	113	0	0	193	205	115	119	162	162	184	184	119	119	187	187
507	DELHI 2 23	128	128	182	191	95	113	166	175	193	209	119	119	158	168	184	184	119	137	183	187
508	DELHI 2 24	128	128	179	188	95	113	166	166	197	215	115	115	158	168	186	186	119	139	183	187
509	DELHI 2 25	128	128	182	188	95	95	0	0	0	0	113	119	162	168	186	186	0	0	187	187
510	AURANGABAD 1	128	128	182	191	107	113	166	175	185	185	113	131	158	158	0	0	0	0	0	0
511	AURANGABAD 2	0	0	0	0	107	113	166	172	183	185	115	119	158	162	184	186	119	119	187	193
512	AURANGABAD 3	128	128	182	191	113	113	166	166	209	209	115	115	158	162	184	186	0	0	0	0
513	AURANGABAD 4	128	130	182	191	95	113	166	166	185	185	115	121	158	158	184	184	0	0	0	0
514	AURANGABAD 5	128	128	191	191	113	113	166	166	209	209	119	119	160	160	184	184	0	0	187	187
516	AURANGABAD 7	128	128	182	191	95	113	166	175	0	0	115	119	160	160	0	0	0	0	183	183
517	AURANGABAD 8	0	0	0	0	113	113	166	172	209	209	121	121	168	168	186	186	115	115	0	0
518	AURANGABAD 9	128	128	182	191	113	113	166	166	193	209	119	119	158	158	186	186	0	0	187	187
519	AURANGABAD 10	128	128	191	191	113	113	166	172	197	209	121	121	158	158	184	184	0	0	0	0
520	AURANGABAD 11	128	128	191	191	113	113	166	166	209	211	119	119	160	160	0	0	117	117	187	187
521	AURANGABAD 12	128	130	182	191	113	113	166	172	0	0	119	119	158	162	184	186	119	119	187	193
522	AURANGABAD 13	128	130	191	191	113	113	166	172	0	0	119	119	158	168	184	186	131	133	187	187
523	AURANGABAD 14	128	128	182	191	113	113	166	172	209	209	119	119	162	162	186	186	117	117	183	187
524	AURANGABAD 15	122	128	191	191	113	113	166	166	0	0	119	119	162	162	184	184	117	127	183	183
525	AURANGABAD 16	128	128	191	191	113	113	166	175	209	209	119	119	152	158	184	186	153	153	0	0
526	AURANGABAD 17	128	128	182	191	113	113	166	166	209	209	121	121	158	158	0	0	127	127	187	187
529	AURANGABAD 20	0	0	0	0	107	113	166	166	197	209	117	119	158	168	184	186	0	0	187	187
530	AURANGABAD 21	128	128	191	191	113	113	166	175	197	209	117	119	168	168	184	186	115	115	187	187
531	AURANGABAD 22	128	128	182	191	95	113	166	172	197	209	117	119	158	168	186	186	117	117	187	187
532	AURANGABAD 23	128	128	191	191	113	113	172	172	197	209	115	119	158	162	184	186	127	137	187	187
533	AURANGABAD 24	128	128	182	191	95	113	166	175	209	209	119	119	160	168	186	186	117	133	187	193
534	AURANGABAD 25	128	128	182	191	104	113	166	166	209	209	115	115	158	168	184	186	137	137	187	187
535	AURANGABAD 26	128	128	191	191	113	113	166	172	209	209	121	121	158	168	184	186	133	137	187	187
536	AURANGABAD 27	128	128	182	191	113	113	166	166	193	209	115	115	158	158	0	0	127	131	183	187
537	AURANGABAD 28	128	130	182	191	95	113	166	172	193	209	112	112	162	168	186	186	117	133	183	187
538	AURANGABAD 29	128	128	191	191	113	113	166	166	209	209	119	119	162	162	186	186	117	133	183	187
540	COIMBATORE 1	128	128	182	191	95	113	166	172	197	211	115	121	158	158	184	186	115	157	187	187
541	COIMBATORE 2	128	128	182	191	107	113	166	166	193	211	121	121	162	168	184	184	117	137	187	187
542	COIMBATORE 3	128	128	182	191	95	113	166	172	193	209	117	121	158	168	186	186	115	137	187	187
543	COIMBATORE 4	128	128	182	191	113	113	166	175	197	197	117	121	158	168	186	186	137	143	187	187
544	COIMBATORE 5	128	128	182	191	113	113	166	175	197	197	115	123	158	168	186	186	117	137	187	187
545	COIMBATORE 6	128	130	191	191	113	113	166	166	197	209	117	121	168	168	184	184	115	147	187	187
546	COIMBATORE 7	128	130	191	191	113	113	166	172	193	211	119	121	168	168	184	186	115	133	183	187
547	COIMBATORE 8	128	128	188	191	107	113	172	175	193	197	121	121	162	168	186	186	135	149	187	193
548	COIMBATORE 9	128	128	182	191	113	113	166	166	197	209	117	121	158	162	172	172	115	129	183	187
549	COIMBATORE 10	128	130	191	191	113	113	166	190	197	209	119	123	158	162	186	186	133	137	187	193
550	COIMBATORE 11	128	128	191	191	113	113	166	190	193	211	117	121	168	168	186	186	115	133	183	187
551	COIMBATORE 12	128	130	182	191	113	113	166	184	193	197	121	123	162	165	184	191	133	133	187	187
552	COIMBATORE 13	122	130	191	191	113	113	166	166	209	209	115	119	158	162	0	0	0	0	0	0
553	COIMBATORE 14	128	128	182	191	113	113	166	172	209	215	115	119	162	168	184	186	0	0	0	0
554	COIMBATORE 15	128	128	191	191	113	113	166	193	209	217	115	119	162	168	184	186	0	0	0	0
555	COIMBATORE 16	128	130	191	191	113	113	166	172	209	215	117	121	162	168	184	186	0	0	0	0
556	COIMBATORE 17	128	128	191	191	113	113	166	193	193	197	117	117	162	162	190	190	0	0	187	187
557	COIMBATORE 18	128	128	191	191	107	113	166	193	197	197	115	121	158	158	186	190	0	0	187	191
558	COIMBATORE 19	128	128	191	194	113	122	166	172	197	209	115	123	168	168	186	186	115	119	183	187
559	COIMBATORE 20	128	128	191	191	113	113	166	166	193	197	117	121	168	168	186	186	115	115	187	187
560	COIMBATORE 21	130	130	182	191	113	113	166	172	197	209	117	121	162	168	186	186	147	149	187	187
561	COIMBATORE 22	128	128	182	191	92	113	166	166	197	209	115	117	158	162	186	186	139	147	187	187
562	COIMBATORE 23	128	128	182	191	95	113	166	175	197	209	119	121	158	168	184	186	117	137	183	187
563	COIMBATORE 24	128	130	182	191	95	113	166	175	209	209	117	117	168	168	186	186	115	141	183	187
564	COIMBATORE 25	128	128	188	191	107	113	166	172	197	209	117	121	158	168	184	186	115	119	187	187
565	COIMBATORE 26	128	128	182	191	95	113	169	172	209	209	119	121	168	168	186	186	115	137	183	187
566	COIMBATORE 27	128	128	182	191	113	113	166	172	209	215	121	121	162	168	186	186	115	137	187	187
567	COIMBATORE 28	128	128	182	191	113	113	166	175	193	209	121	123	168	168	184	186	117	137	187	187
568	COIMBATORE 29	128	128	182	191	113	113	166	166	197	209	115	121	162	168	184	186	115	117	183	187
569	COIMBATORE 30	128	128	182	191	107	113	166	172	197	197	119	121	162	162	184	186	133	147	187	187
570	TRICHY 1	128	128	182	191	113	113	166	175	197	209	117	121	168	168	184	186	115	135	183	187
571	TRICHY 2	128	130	182	191	95	113	166	175	193	209	121	121	162	168	186	186	135	149	187	193
572	TRICHY 3	112	128	182	191	113	113	166	166	209	215	121	121	158	162	172	172	115	117	183	187
573	TRICHY 4	128	130	182	191	113	113	166	175	197	209	115	121	158	162	186	186	133	137	187	193
574	TRICHY 5	128	130	182	191	113	113	166	175	197	209	115	121	168	168	186	186	115	133	183	187
575	TRICHY 6	128	130	182	191	113	113	166	187	197	209	119	121	168	168	186	186	131	131	187	187
576	TRICHY 7	128	130	182	191	95	113	166	175	193	211	119	121	158	168	184	186	115	119	187	187
577	TRICHY 8	128	130	182	191	95	113	166	172	193	197	121	121	168	168	186	186	115	137	183	187
578	TRICHY 9	128	130	182	191	107	107	166	166	197	209	115	117	162	168	186	186	117	137	187	187
579	TRICHY 10	128	128	182	191	113	113	166	166	197	211	119	123	158	168	184	186	115	137	183	187
580	TRICHY 11	128	128	182	191	95	113	166	166	193	211	121	121	162	168	184	186	115	117	183	187
581	TRICHY 12	128	128	191	191	113	113	0	0	193	197	121	123	162	162	184	186	133	147	187	187
583	TRICHY 14	128	128	182	191	95	113	166	172	193	211	121	121	170	170	186	186	0	0	0	0
584	TRICHY 15	128	128	182	191	113	113	166	175	193	209	117	121	162	168	184	186	0	0	0	0
585	TRICHY 16	128	128	182	191	95	113	166	175	197	197	117	121	162	168	184	186	0	0	0	0
586	TRICHY 17	128	128	182	191	113	113	166	172	197	197	115	123	165	168	184	184	0	0	0	0
587	TRICHY 18	128	128	188	194	113	113	166	175	197	209	117	121	168	172	0	0	0	0	0	0
588	TRICHY 19	128	128	182	191	113	113	166	175	197	209	115	123	158	158	184	186	115	157	187	187
589	TRICHY 20	128	130	188	188	113	113	166	175	193	197	117	121	162	168	184	184	117	137	187	187
590	TRICHY 21	128	128	191	194	107	113	166	175	197	209	117	121	158	168	186	186	115	139	187	187
591	TRICHY 22	128	128	191	194	107	113	166	175	197	209	115	117	158	168	186	186	137	143	187	187
592	TRICHY 23	128	130	182	191	113	113	166	166	197	209	119	121	158	168	186	186	115	157	187	187
593	TRICHY 24	128	130	182	191	113	113	148	166	209	209	117	117	168	168	184	184	115	145	187	187
594	TRICHY 25	128	128	191	191	107	113	166	175	209	209	115	119	168	168	186	186	115	119	183	187
595	TRICHY 26	128	128	182	191	95	113	166	175	209	215	115	119	168	168	186	186	115	115	187	187
596	TRICHY 27	128	128	182	191	113	113	166	175	209	217	115	119	162	168	186	186	147	149	187	187
597	TRICHY 28	128	128	182	191	107	113	163	166	209	215	117	121	158	162	186	186	139	147	187	187
598	TRICHY 29	128	128	182	191	95	113	166	172	193	197	115	115	158	168	184	186	117	137	183	187
599	TRICHY 30	128	128	182	191	95	113	166	190	197	197	115	121	168	168	186	186	117	141	183	187
600	VELLORE 1	122	130	191	191	113	113	166	166	209	209	115	119	165	170	186	190	115	119	187	187
601	VELLORE 2	128	128	182	191	113	113	166	172	209	215	115	119	158	168	186	186	0	0	0	0
602	VELLORE 3	128	128	191	191	113	113	166	166	209	217	115	119	161	168	184	186	163	163	191	191
603	VELLORE 4	128	130	191	191	113	113	166	172	209	215	117	121	162	168	184	186	115	121	0	0
605	VELLORE 6	128	128	182	191	107	113	166	166	197	197	115	121	0	0	0	0	119	119	0	0
606	VELLORE 7	128	128	182	191	113	113	166	172	197	211	115	121	158	158	184	186	115	157	187	187
607	VELLORE 8	128	128	182	191	107	113	166	166	193	211	121	121	162	168	184	184	117	137	187	187
608	VELLORE 9	128	128	182	191	95	113	166	172	193	209	117	121	158	168	186	186	115	137	187	187
609	VELLORE 10	128	128	182	191	113	113	166	175	197	197	117	121	158	168	186	186	137	143	187	187
610	VELLORE 11	128	128	182	191	113	113	166	175	197	197	115	123	158	168	184	186	115	137	187	191
611	VELLORE 12	128	130	191	191	113	113	166	166	197	209	117	121	168	168	184	186	115	147	187	187
612	VELLORE 13	128	130	191	191	110	113	166	172	193	211	119	121	168	168	186	186	113	115	183	187
613	VELLORE 14	128	128	188	191	107	113	166	172	193	197	121	121	168	168	186	186	115	115	187	187
614	VELLORE 15	128	128	182	191	113	113	166	166	197	209	115	117	162	168	186	186	147	149	187	187
615	VELLORE 16	128	130	191	191	113	113	166	190	193	209	119	123	158	162	184	186	137	147	187	187
616	VELLORE 17	128	128	191	191	113	113	166	190	193	211	119	121	158	168	184	186	115	137	183	187
617	VELLORE 18	128	130	182	191	113	113	166	184	193	197	121	123	168	168	186	186	117	141	183	187
618	VELLORE 19	128	128	191	191	95	113	166	172	197	209	115	123	158	168	184	186	115	119	187	187
619	VELLORE 20	128	128	191	191	113	113	166	166	193	197	117	121	168	168	186	186	115	137	183	187
620	VELLORE 21	130	130	182	191	113	113	166	166	197	209	117	121	162	168	186	186	117	137	187	187
621	VELLORE 22	128	130	182	191	95	113	166	166	197	209	115	117	158	168	184	186	117	137	187	187
622	VELLORE 23	128	130	182	191	95	113	166	175	197	209	119	121	162	168	184	186	115	117	183	187
623	VELLORE 24	128	130	182	191	95	113	166	175	209	209	117	117	162	162	184	186	133	147	187	187
624	VELLORE 25	128	128	191	197	107	113	166	172	197	209	117	121	168	168	184	186	115	135	183	187
625	VELLORE 26	128	128	182	191	95	113	166	172	193	209	119	121	162	168	186	186	135	149	187	193
626	VELLORE 27	128	130	182	191	113	113	166	172	209	215	123	123	158	168	172	172	115	117	183	187
627	VELLORE 28	128	130	191	194	113	113	166	175	193	209	121	123	158	162	186	186	133	137	187	193
628	VELLORE 29	128	128	182	191	113	113	166	166	193	209	115	121	168	168	186	186	115	133	183	187
629	VELLORE 30	128	130	191	194	113	116	172	178	193	209	119	121	165	168	184	190	133	133	187	187
630	PUDUKOTTAI 1	128	128	191	191	107	113	166	172	197	209	115	123	168	168	186	186	115	119	183	187
631	PUDUKOTTAI 2	128	128	191	191	113	113	166	166	193	197	117	121	168	168	184	186	115	115	187	187
632	PUDUKOTTAI 3	130	130	182	191	113	113	166	166	197	209	117	121	162	168	186	186	147	149	187	187
633	PUDUKOTTAI 4	128	128	182	191	95	113	166	166	197	209	115	117	158	162	186	186	139	147	187	187
634	PUDUKOTTAI 5	128	130	182	191	113	113	166	175	197	209	119	121	158	168	184	186	115	137	183	187
635	PUDUKOTTAI 6	128	130	182	191	95	113	166	175	209	209	117	117	168	168	184	186	117	141	183	187
636	PUDUKOTTAI 7	128	130	191	191	107	113	166	172	193	211	119	121	158	158	184	186	115	157	187	187
637	PUDUKOTTAI 8	128	128	188	191	107	113	166	172	193	197	121	121	162	168	184	184	117	137	187	187
638	PUDUKOTTAI 9	128	128	182	191	113	113	166	166	197	209	115	117	158	168	186	186	115	139	187	187
639	PUDUKOTTAI 10	128	130	191	191	113	113	166	166	193	209	119	123	158	168	186	186	137	143	187	187
640	PUDUKOTTAI 11	128	128	191	191	113	113	166	166	193	211	119	119	158	168	186	186	119	137	187	187
641	PUDUKOTTAI 12	128	130	182	191	113	113	166	184	193	197	121	123	168	168	184	186	117	147	187	187
644	PUDUKOTTAI 15	128	128	191	191	113	113	166	166	193	209	117	121	162	168	184	186	163	163	183	187
645	PUDUKOTTAI 16	128	130	191	191	113	113	166	172	197	197	117	121	162	168	184	186	0	0	0	0
648	PUDUKOTTAI 19	128	128	188	191	107	113	166	172	197	209	117	121	158	168	184	186	115	119	187	187
649	PUDUKOTTAI 20	128	128	182	191	95	113	166	172	193	209	119	121	162	168	186	186	115	137	183	187
